# Supplementary material for: Abiotic stresses influence the transcript abundance of PIP and TIP aquaporins in Festuca species
Source: J Appl Genet. 2017 Aug 4;58(4):421–35. doi: 10.1007/s13353-017-0403-8 (PMC5655603; doi:10.1007/s13353-017-0403-8)
Supplement: Supplementary file 5 — (XLS 90 kb) [file 13353_2017_403_MOESM4_ESM.xls]

## Sheet: Arkusz1
G CA	T CA	CA TIP1;1	CA PIP2;1	CA PIP1;2	G	T	DR PIP2;1	DR PIP1;2	DR TIP1;1	G	T	NaCl TIP 1;1	NaCl PIP 1;2	NaCl PIP 2;1	G	T	Obiekt	RWC	Mg	Ca	Na	P	K
13	0	4.00753	2.6308	1.65091	45	0	0.93472	0.5627	0.93632	14	0	0.64348	1.68168	1.30711	14	0	K	0.781466	2.78769	5.50308	1.75538	4.80769	40.6923
13	0	5.44012	2.82815	2.52605	45	0	1.02831	0.65054	1.07518	14	0	0.76816	1.55369	1.09989	14	0	K	0.894992	2.93925	5.91822	1.9722	4.74766	48.6449
13	0	4.00561	3.61003	1.80552	45	0	1.24185	0.75428	1.14633	14	0	0.20199	0.25084	0.21069	14	0	K	0.90013
13	0	4.09726	3.47663	1.38133	45	0	1.29138	0.83419	1.27533	14	0	0.18231	0.32081	0.27306	18	0	K	0.759874	3.00923	3.79077	1.22108	4.53231	32.5846
13	0	2.37947	1.11211	0.94516	45	3	0.40312	0.30066	0.63116	14	0	1.24241	1.50546	1.04788	18	0	K	0.957224	2.97181	3.67211	0.957715	4.40356	34.0356
13	0		1.29898	1.01416	45	3	0.55352	0.34438	0.66992	14	0	0.94749	1.01045	0.73141	18	0	K	0.816723
13	3	0.24831	0.37184	0.6496	45	3	0.65502	0.73646	0.7127	18	0	2.66526	2.21041	3.08575	14	3	NaCl	0.882463	1.93785	4.38418	5.4162	3.77966	34.6516
13	3	0.48573	0.69699	1.39983	45	3	0.65517	0.85926	1.32378	18	0	1.102	0.90068	0.61812	14	3	NaCl	0.0764162	1.97227	4.50462	5.41405	3.79205	35.8041
13	3	0.15505	0.29402	0.50438	45	6	0.71468	0.41595	0.65022	18	0	1.63055	2.75652	0.77709	14	3	NaCl	0.924479
13	3	0.21377	2.10535	0.69727	45	6	0.8126	0.49777	0.84636	18	0	1.3365	3.68145		14	3	NaCl	0.694981
13	3	1.03355	2.59185	2.31155	45	6	0.85363	0.69188	1.03326	18	0	1.39709			14	3	NaCl	0.904938
13	3	1.03376		2.22505	45	6	1.02276	0.84103	1.0386	14	3	0.42563	0.38014	0.48858	14	3	NaCl	0.746087
13	5	0.53373	1.02111	0.77493	45	9	0.07486	0.20992	0.42677	14	3	0.69041	0.7999	0.55487	18	3	NaCl	0.79599	2.21326	3.33602	2.57885	3.81004	34.9462
13	5	0.63283	1.07103	0.81446	45	9	0.10563	0.22459	0.67094	14	3	0.81643	0.75647	0.73525	18	3	NaCl	0.888651	2.20962	3.30481	2.41538	3.77019	32.5096
13	5	0.98229	0.89387	0.89578	45	9	0.26397	0.23881	0.76454	14	3	0.63754	0.65081	0.40451	18	3	NaCl	0.920207
13	5	0.88321	0.88789	0.82005	45	9	0.37536	0.33927	1.45759	18	3	2.19021	2.26763	2.53939	18	3	NaCl	0.850505
13	5	0.36425	0.41787	0.34896	45	9	0.43354	0.39879	1.479	18	3	2.13727	2.66719	2.57385	18	3	NaCl	0.818478
13	5	0.3033	0.44025	0.37296	45	9	0.53845	0.49008	1.48	18	3	0.94907	2.01174	1.64346	18	3	NaCl	0.887962
13	7	1.48191	2.07516	1.12374	45	11	0.03392	0.34911	0.22784	18	3	1.13919	2.67253	2.21691	14	6	NaCl	0.82663	1.9835	3.63452	7.44924	3.9467	35.5076
13	7	1.77189	1.93479	1.68447	45	11	0.0376	0.57406	0.25655	14	6	0.37728	0.5667	0.63321	14	6	NaCl	0.758964	2.01408	3.81408	7.61268	3.92958	35.5634
13	7	0.63084	0.32297	0.49276	45	11	0.07174	0.60747	0.26192	14	6	0.42427	0.65708	0.618	14	6	NaCl	0.703983
13	7	0.38461	0.20487	0.49611	45	11	0.18912	0.72466	0.53704	14	6	0.33927	0.62632	0.44914	14	6	NaCl	0.815594
13	7	1.23904	0.85411	1.29309	45	21	1.01783	0.58879	0.47813	14	6	0.36308	0.72791	0.60981	14	6	NaCl	0.900645
13	7	1.43947	1.29167	1.87248	45	21	1.13425	0.59237	0.52056	18	6	3.13938	2.52883	3.49374	14	6	NaCl	0.911712
13	14	0.17784	0.23276	0.40789	45	21	1.18643	0.62722	0.72366	18	6	3.02135	2.66269	2.98206	18	6	NaCl	0.889873	2.08871	2.63594	2.57604	4.37097	26.5668
13	14	0.17744	0.18949	0.22685	45	21	1.22615	1.18643	0.86724	18	6		3.78162		18	6	NaCl	0.762677	1.97697	2.47259	2.59101	4.26316	24.4298
13	14	0.86093	0.41872	0.71746	60	0	0.21366	0.44718	0.22012	18	6	4.623	1.40032	1.99329	18	6	NaCl	0.806492
13	14	0.09715	0.82606	0.99436	60	0	0.23994	0.67166	0.50813	18	6	1.26496	1.14606	1.32742	18	6	NaCl	0.893293
13	14	0.10732	0.09341	0.28185	60	0	0.48124	1.16595	1.02978	18	6	3.21553	3.4115	3.27784	18	6	NaCl	0.910303
13	14		0.14519	0.39777	60	0	0.59902	1.29213	1.24298	14	9	0.44152	0.56294	0.50594	18	6	NaCl	0.930292
13	21	0.4349	0.39637	0.81727	60	3	0.12593	0.24718	0.17379	14	9	0.25308	0.54576	0.41843	18	6	NaCl	0.931538
13	21	0.35658	0.38835	0.57082	60	3	0.13818	0.36658	0.22776	14	9	0.28792	0.23613	0.25144	18	6	NaCl	0.887817
13	21	0.52373	0.78669	0.94751	60	3	0.17058	0.43084	0.25604	14	9	0.34069	0.24821	0.28535	18	6	NaCl	0.902605
13	21	0.64563	0.85464	0.95987	60	3	0.18033	0.448	0.3602	14	9	0.37747	0.3074	0.27795	14	9	NaCl	0.64391	2.08149	4.43094	13.0387	3.51796	33.7155
13	21	0.40157	0.24589	0.63378	60	3	0.30219	0.47562	0.68573	14	9		0.37515	0.34473	14	9	NaCl	0.58689	2.12079	4.625	12.2556	3.63062	33.9326
13	21	0.41791	0.37275	0.7462	60	3	0.32792	0.56473	0.71786	18	9	1.03262	1.72329	1.12628	14	9	NaCl	0.739694
37	0	1.85134	2.28125	1.76866	60	6	0.14417	0.37017	0.4107	18	9	0.91154	1.27607	0.89076	14	9	NaCl	0.609076
37	0	1.74255	1.48135	1.35276	60	6	0.15283	0.51768	0.45918	18	9		3.62481	3.66007	14	9	NaCl	0.623666
37	0	1.16177	0.91461	1.14544	60	6	0.1703	0.61883	0.46365	18	9	2.25548	2.36403	2.41228	14	9	NaCl	0.7314
37	0	1.61437	1.25711	1.61437	60	6	0.21639	0.71296	0.64376	18	9	1.1476	0.70661	1.00829	18	9	NaCl	0.728795	1.98529	2.67157	4.84804	3.46373	23.1275
37	0	1.73933	2.26662	1.65095	60	9	0.06373	0.17372	0.01672	18	9	0.83172	0.73246	0.98916	18	9	NaCl	0.91274	1.99012	2.69862	5.04249	3.37154	23.1621
37	0	1.61314	0.5456	1.32266	60	9	0.06858	0.2035	0.02074	14	11	2.31343	2.11354	1.81112	18	9	NaCl	0.895013
37	3	0.04169	0.09715	0.58299	60	9	0.11974	0.60462	0.18071	14	11	1.66685	1.99395	1.89302	18	9	NaCl	0.862794
37	3	0.03522	0.08893	0.42373	60	9	0.12402	0.64748	0.39453	18	11		2.79578	3.24915	18	9	NaCl	0.922535
37	3	0.16424	0.35887	1.65921	60	11	0.05502	0.49533	0.24005	18	11	0.4528	0.47754	0.47169	18	9	NaCl	0.92848
37	3	0.18354	0.53867	1.43646	60	11	0.06724	0.59192	0.31932	18	11	1.30508	1.70299	0.79843	18	9	NaCl	0.873385
37	3	0.17763	0.31915	1.14602	60	11	0.12084	0.61751	0.4382	18	11	1.66794	2.06909	1.04317	18	9	NaCl	0.912031
37	3	0.21086	0.35199	1.48732	60	11	0.13631	0.65452	0.68468	18	11	1.63371	1.44193	0.79085	18	9	NaCl	0.912807
37	5	0.04535	0.07459	0.38149	60	21	0.51132	0.92541	0.51901	18	11	1.0984	1.44193	0.50261	14	11	NaCl	0.558528
37	5	0.04841	0.06475	0.41667	60	21	0.81234	1.30358	1.03851						14	11	NaCl	0.547655
37	5	0.09531	0.09713	0.49144	60	21	2.00026	1.38584	2.00026						14	11	NaCl	0.604895
37	5	0.1199	0.17184	0.52778	60	21	2.07337	2.00026	2.13549						18	11	NaCl	0.879958	1.97904	3.36059	5.63941	3.49057	24.7275
37	5	0.17153	0.464	0.60031											18	11	NaCl	0.901042	2.21899	3.32558	5.77616	3.38566	24.2151
37	5	0.12336	0.3043	0.44399											18	11	NaCl	0.847778
37	7	0.09686	0.0338	0.35444											18	11	NaCl	0.824228
37	7	0.07339	0.04952	0.32374											18	11	NaCl	0.871851
37	7	0.02924	0.04112	0.3324											18	11	NaCl	0.845898
37	7	0.02995	0.03618	0.38825											18	11	NaCl	0.679144
37	7	0.04458	0.09778	0.47558											18	11	NaCl	0.837398
37	7	0.03898	0.06533	0.49247											18	11	NaCl	0.867854
37	14	0.07088	0.06333	0.6821
37	14	0.06168	0.02616	0.3973
37	14	0.0359	0.05385	0.49411
37	14	0.03588	0.05579	0.45038
37	14	0.07842	0.08342	0.37134
37	14	0.05709	0.06997	0.32605
37	21	0.1132	0.03643	0.84037
37	21	0.10617	0.04322	1.07936
37	21	0.02655	0.0414	0.34514
37	21	0.02207	0.02167	0.48363
37	21	0.10899	0.11341	0.96278
37	21	0.09204	0.12405	1.14576

## Sheet: selected
G CA	T CA	CA TIP1;1	CA PIP2;1	CA PIP1;2	G	T	DR PIP2;1	DR PIP1;2	DR TIP1;1	G	T	NaCl TIP 1;1	NaCl PIP 1;2	NaCl PIP 2;1	G	T	Obiekt	RWC	Mg	Ca	Na	P	K
13	0	4.00753	2.6308	1.65091	45	0	0.93472	0.5627	0.93632	14	0	0.64348	1.68168	1.30711	14	0	K	0.781466	2.78769	5.50308	1.75538	4.80769	40.6923
13	0	5.44012	2.82815	2.52605	45	0	1.02831	0.65054	1.07518	14	0	0.76816	1.55369	1.09989	14	0	K	0.894992	2.93925	5.91822	1.9722	4.74766	48.6449
13	0	4.00561	3.61003	1.80552	45	0	1.24185	0.75428	1.14633	14	0	0.20199	0.25084	0.21069	14	0	K	0.90013
13	0	4.09726	3.47663	1.38133	45	0	1.29138	0.83419	1.27533	14	0	0.18231	0.32081	0.27306	18	0	K	0.759874	3.00923	3.79077	1.22108	4.53231	32.5846
13	0	2.37947	1.29898	1.01416	45	3	0.65517	0.30066	0.63116	14	0	1.24241	1.50546	1.04788	18	0	K	0.957224	2.97181	3.67211	0.957715	4.40356	34.0356
13	0				45	3	0.55352	0.34438	0.66992	14	0	0.94749	1.01045	0.73141	18	0	K	0.816723
13	3	0.24831	0.37184	0.6496	45	3	0.65502	0.73646	0.7127	18	0	1.3365	2.21041	3.08575	14	3	NaCl	0.882463	1.93785	4.38418	5.4162	3.77966	34.6516
13	3	0.48573	0.69699	1.39983	45	3				18	0	1.39709	3.68145	0.61812	14	3	NaCl	0.0764162	1.97227	4.50462	5.41405	3.79205	35.8041
13	3	0.15505	0.29402	2.22505	45	6	0.71468	0.41595	0.65022	18	0	1.63055	2.75652	0.77709	14	3	NaCl	0.924479
13	3	1.03376	2.10535	0.69727	45	6	0.8126	0.49777	0.84636	18	0				14	3	NaCl	0.694981
13	3	1.03355	2.59185	2.31155	45	6	0.85363	0.69188	1.03326	18	0				14	3	NaCl	0.904938
13	3				45	6	1.02276	0.84103	1.0386	14	3	0.42563	0.38014	0.48858	14	3	NaCl	0.746087
13	5	0.53373	1.02111	0.77493	45	9	0.07486	0.20992	1.48	14	3	0.69041	0.7999	0.55487	18	3	NaCl	0.79599	2.21326	3.33602	2.57885	3.81004	34.9462
13	5	0.63283	1.07103	0.81446	45	9	0.10563	0.22459	0.67094	14	3	0.81643	0.75647	0.73525	18	3	NaCl	0.888651	2.20962	3.30481	2.41538	3.77019	32.5096
13	5	0.98229	0.89387	0.89578	45	9	0.26397	0.23881	0.76454	14	3	0.63754	0.65081	0.40451	18	3	NaCl	0.920207
13	5	0.88321	0.88789	0.82005	45	9	0.37536	0.33927	1.45759	18	3	2.19021	2.26763	2.53939	18	3	NaCl	0.850505
13	5	0.36425	0.41787	0.34896	45	9	0.43354	0.39879	1.479	18	3	2.13727	2.66719	2.57385	18	3	NaCl	0.818478
13	5	0.3033	0.44025	0.37296	45	9				18	3	0.94907	2.01174	1.64346	18	3	NaCl	0.887962
13	7	1.48191	2.07516	1.12374	45	11	0.03392	0.34911	0.22784	18	3	1.13919	2.67253	2.21691	14	6	NaCl	0.82663	1.9835	3.63452	7.44924	3.9467	35.5076
13	7	1.77189	1.93479	1.68447	45	11	0.0376	0.57406	0.25655	14	6	0.37728	0.5667	0.63321	14	6	NaCl	0.758964	2.01408	3.81408	7.61268	3.92958	35.5634
13	7	0.63084	0.32297	0.49276	45	11	0.07174	0.60747	0.26192	14	6	0.42427	0.65708	0.618	14	6	NaCl	0.703983
13	7	1.43947	1.29167	0.49611	45	11	0.18912	0.72466	0.53704	14	6	0.33927	0.62632	0.44914	14	6	NaCl	0.815594
13	7	1.23904	0.85411	1.29309	45	21	1.22615	0.58879	0.86724	14	6	0.36308	0.72791	0.60981	14	6	NaCl	0.900645
13	7				45	21	1.13425	0.59237	0.52056	18	6	3.13938	2.52883	3.49374	14	6	NaCl	0.911712
13	14	0.17784	0.23276	0.40789	45	21	1.18643	0.62722	0.72366	18	6	3.02135	2.66269	2.98206	18	6	NaCl	0.889873	2.08871	2.63594	2.57604	4.37097	26.5668
13	14	0.17744	0.18949	0.22685	45	21				18	6				18	6	NaCl	0.762677	1.97697	2.47259	2.59101	4.26316	24.4298
13	14	0.10732	0.41872	0.71746	60	0				18	6	4.623	1.40032	1.99329	18	6	NaCl	0.806492
13	14	0.09715	0.14519	0.39777	60	0	0.23994	0.67166	0.50813	18	6	1.26496	1.14606	1.32742	18	6	NaCl	0.893293
13	14	0.09826	0.09341	0.28185	60	0	0.48124	1.16595	1.02978	18	6	3.21553	3.4115	3.27784	18	6	NaCl	0.910303
13	14				60	0	0.21366	1.29213	1.24298	14	9	0.44152	0.37515	0.34473	18	6	NaCl	0.930292
13	21	0.4349	0.39637	0.81727	60	3	0.12593	0.24718	0.17379	14	9	0.25308	0.54576	0.41843	18	6	NaCl	0.931538
13	21	0.35658	0.38835	0.57082	60	3	0.13818	0.36658	0.22776	14	9	0.28792	0.23613	0.25144	18	6	NaCl	0.887817
13	21	0.52373	0.78669	0.94751	60	3	0.17058	0.43084	0.25604	14	9	0.34069	0.24821	0.28535	18	6	NaCl	0.902605
13	21	0.64563	0.85464	0.95987	60	3	0.18033	0.448	0.3602	14	9	0.37747	0.3074	0.27795	14	9	NaCl	0.64391	2.08149	4.43094	13.0387	3.51796	33.7155
13	21	0.40157	0.24589	0.63378	60	3	0.30219	0.47562	0.68573	14	9				14	9	NaCl	0.58689	2.12079	4.625	12.2556	3.63062	33.9326
13	21	0.41791	0.37275	0.7462	60	3	0.32792	0.56473	0.71786	18	9	1.03262	1.72329	1.12628	14	9	NaCl	0.739694
37	0	1.85134	2.28125	1.76866	60	6	0.14417	0.37017	0.4107	18	9	0.91154	1.27607	0.89076	14	9	NaCl	0.609076
37	0	1.74255	1.48135	1.35276	60	6	0.15283	0.51768	0.45918	18	9				14	9	NaCl	0.623666
37	0	1.61314	0.91461	1.32266	60	6	0.1703	0.61883	0.46365	18	9	2.25548	2.36403	2.41228	14	9	NaCl	0.7314
37	0	1.61437	1.25711	1.61437	60	6	0.21639	0.71296	0.64376	18	9	1.1476	0.70661	1.00829	18	9	NaCl	0.728795	1.98529	2.67157	4.84804	3.46373	23.1275
37	0	1.73933	2.26662	1.65095	60	9	0.06373	0.17372	0.01672	18	9	0.83172	0.73246	0.98916	18	9	NaCl	0.91274	1.99012	2.69862	5.04249	3.37154	23.1621
37	0				60	9	0.06858	0.2035	0.02074	14	11	2.31343	2.11354	1.81112	18	9	NaCl	0.895013
37	3	0.04169	0.09715	0.58299	60	9	0.11974	0.60462	0.18071	14	11	1.66685	1.99395	1.89302	18	9	NaCl	0.862794
37	3	0.03522	0.08893	0.42373	60	9	0.12402	0.64748	0.39453	18	11				18	9	NaCl	0.922535
37	3	0.16424	0.35887	1.65921	60	11	0.05502	0.49533	0.24005	18	11	0.4528	2.79578	0.47169	18	9	NaCl	0.92848
37	3	0.18354	0.53867	1.43646	60	11	0.06724	0.59192	0.31932	18	11	1.30508	1.70299	0.79843	18	9	NaCl	0.873385
37	3	0.17763	0.31915	1.14602	60	11	0.12084	0.61751	0.4382	18	11	1.66794	2.06909	1.04317	18	9	NaCl	0.912031
37	3	0.21086	0.35199	1.48732	60	11	0.13631	0.65452	0.68468	18	11	1.63371	1.44193	0.79085	18	9	NaCl	0.912807
37	5	0.04535	0.07459	0.38149	60	21				18	11	1.0984	1.44193	0.50261	14	11	NaCl	0.558528	2.13	5.36	15.23	3.78	32.07
37	5	0.04841	0.06475	0.41667	60	21	0.81234	1.30358	1.03851						14	11	NaCl	0.547655	2.19	5.45	15.37	3.85	32.26
37	5	0.09531	0.09713	0.49144	60	21	2.00026	1.38584	2.00026						14	11	NaCl	0.604895
37	5	0.1199	0.17184	0.52778	60	21	2.07337	0.92541	2.13549						18	11	NaCl	0.879958	1.97904	3.36059	5.63941	3.49057	24.7275
37	5	0.17153	0.464	0.60031											18	11	NaCl	0.901042	2.21899	3.32558	5.77616	3.38566	24.2151
37	5	0.12336	0.3043	0.44399											18	11	NaCl	0.847778
37	7	0.09686	0.0338	0.35444											18	11	NaCl	0.824228
37	7	0.07339	0.04952	0.32374											18	11	NaCl	0.871851
37	7	0.02924	0.04112	0.3324											18	11	NaCl	0.845898
37	7	0.02995	0.03618	0.38825											18	11	NaCl	0.679144
37	7	0.04458	0.09778	0.47558											18	11	NaCl	0.837398
37	7	0.03898	0.06533	0.49247											18	11	NaCl	0.867854
37	14	0.07088	0.06333	0.6821
37	14	0.06168	0.02616	0.3973
37	14	0.0359	0.05385	0.49411
37	14	0.03588	0.05579	0.45038
37	14	0.07842	0.08342	0.37134
37	14	0.05709	0.06997	0.32605
37	21	0.1132	0.03643	0.84037
37	21	0.10617	0.04322	1.07936
37	21	0.02655	0.0414	0.34514
37	21	0.02207	0.02167	0.48363
37	21	0.10899	0.11341	0.96278
37	21	0.09204	0.12405	1.14576

## Sheet: cold 
Univariate Results for Each DV (AQP STAT)					Effective hypothesis decomposition
	Degr. of	CA TIP1;1	CA TIP1;1	CA TIP1;1	CA TIP1;1	CA PIP2;1	CA PIP2;1	CA PIP2;1	CA PIP2;1	CA PIP1;2	CA PIP1;2	CA PIP1;2	CA PIP1;2
	Freedom	SS	MS	F	p	SS	MS	F	p	SS	MS	F	p
Intercept	1	39.3777	39.3777	324.379	0	38.1656	38.1656	166.031	0	53.8943	53.8943	390.603	0
G CA	1	11.383	11.383	93.769	1.74416e-13	9.27931	9.27931	40.3676	4.29616e-08	0.67362	0.67362	4.88211	0.0313184
T CA	5	54.9913	10.9983	90.5997	0	28.6619	5.73239	24.9375	4.97713e-13	10.8902	2.17804	15.7855	1.27854e-09
G CA*T CA	5	8.5236	1.70472	14.0429	7.58049e-09	2.40628	0.481256	2.0936	0.0799761	0.875006	0.175001	1.26833	0.290732
Error	55	6.67667	0.121394			12.6429	0.22987			7.58876	0.137977
Total	66	81.096				52.9105				20.0087
G CA*T CA; Weighted Means (AQP STAT)					Effective hypothesis decomposition
	G CA	T CA	CA TIP1;1	CA TIP1;1	CA TIP1;1	CA TIP1;1	CA PIP2;1	CA PIP2;1	CA PIP2;1	CA PIP2;1	CA PIP1;2	CA PIP1;2	CA PIP1;2	CA PIP1;2	N
			Mean	Std.Err.	-0.95	0.95	Mean	Std.Err.	-0.95	0.95	Mean	Std.Err.	-0.95	0.95
1	13	0	3.986	0.485213	2.63883	5.33316	2.76892	0.411803	1.62557	3.91227	1.67559	0.251481	0.977371	2.37382	5
2	13	3	0.59128	0.188475	0.0679893	1.11457	1.21201	0.475176	-0.107291	2.53131	1.45666	0.357247	0.464783	2.44854	5
3	13	5	0.616602	0.111621	0.32967	0.903533	0.78867	0.11741	0.486857	1.09048	0.67119	0.099442	0.415566	0.926814	6
4	13	7	1.31263	0.190515	0.783676	1.84158	1.29574	0.328422	0.383895	2.20758	1.01803	0.232302	0.37306	1.66301	5
5	13	14	0.131602	0.0188777	0.0791892	0.184015	0.215914	0.0557321	0.0611768	0.370651	0.406364	0.0850253	0.170296	0.642432	5
6	13	21	0.463387	0.0428029	0.353358	0.573415	0.507448	0.101915	0.245469	0.769428	0.779242	0.0653395	0.611281	0.947202	6
7	37	0	1.71215	0.0449448	1.58736	1.83693	1.64019	0.274027	0.879366	2.40101	1.54188	0.0872938	1.29951	1.78425	5
8	37	3	0.13553	0.0313285	0.0549975	0.216063	0.29246	0.0704406	0.111387	0.473533	1.12262	0.208137	0.587589	1.65765	6
9	37	5	0.100643	0.0197703	0.0498222	0.151464	0.196102	0.0647762	0.0295891	0.362614	0.476947	0.0325802	0.393197	0.560697	6
10	37	7	0.0521667	0.0111034	0.0236244	0.0807089	0.053955	0.00992741	0.0284358	0.0794742	0.39448	0.0298213	0.317822	0.471138	6
11	37	14	0.0566417	0.00722005	0.0380819	0.0752014	0.0587533	0.00785356	0.0385651	0.0789416	0.453547	0.0516621	0.320745	0.586348	6
12	37	21	0.07817	0.017287	0.0337324	0.122608	0.0633633	0.017832	0.0175247	0.109202	0.809507	0.133187	0.467138	1.15188	6
G - genotype
T - time point
CA - cold acclimation

## Sheet: drought
Univariate Results for Each DV (AQP STAT)					Effective hypothesis decomposition
	Degr. of	DR PIP2;1	DR PIP2;1	DR PIP2;1	DR PIP2;1	DR PIP1;2	DR PIP1;2	DR PIP1;2	DR PIP1;2	DR TIP1;1	DR TIP1;1	DR TIP1;1	DR TIP1;1
	Freedom	SS	MS	F	p	SS	MS	F	p	SS	MS	F	p
Intercept	1	13.6945	13.6945	352.874	0	17.3161	17.3161	585.909	0	25.2567	25.2567	353.102	0
G	1	0.804686	0.804686	20.7348	6.13008e-05	0.313081	0.313081	10.5934	0.00251972	0.172697	0.172697	2.4144	0.129221
T	5	7.60969	1.52194	39.2167	2.18936e-13	1.84694	0.369387	12.4986	5.36727e-07	3.35197	0.670394	9.37248	9.78573e-06
G*T	5	1.83716	0.367432	9.46784	8.89218e-06	0.558337	0.111667	3.7784	0.00768731	3.98669	0.797339	11.1472	1.77925e-06
Error	35	1.3583	0.0388084			1.0344	0.0295542			2.50348	0.0715279
Total	46	12.0455				3.66984				10.49
G*T; Weighted Means (AQP STAT)				Effective hypothesis decomposition
	G	T	DR PIP2;1	DR PIP2;1	DR PIP2;1	DR PIP2;1	DR PIP1;2	DR PIP1;2	DR PIP1;2	DR PIP1;2	DR TIP1;1	DR TIP1;1	DR TIP1;1	DR TIP1;1	N
			Mean	Std.Err.	-0.95	0.95	Mean	Std.Err.	-0.95	0.95	Mean	Std.Err.	-0.95	0.95
1	45	0	1.12407	0.0850922	0.853264	1.39487	0.700427	0.0593367	0.511592	0.889263	1.10829	0.0707221	0.883221	1.33336	4
2	45	3	0.621237	0.0338584	0.475556	0.766917	0.4605	0.138556	-0.135658	1.05666	0.67126	0.0235481	0.569941	0.772579	3
3	45	6	0.850917	0.064269	0.646385	1.05545	0.611657	0.0958815	0.30652	0.916795	0.89211	0.0921893	0.598722	1.1855	4
4	45	9	0.250672	0.0711026	0.0532595	0.448085	0.282276	0.0369298	0.179742	0.38481	1.17041	0.185438	0.655555	1.68527	5
5	45	11	0.083095	0.0363527	-0.0325955	0.198785	0.563825	0.0785176	0.313947	0.813703	0.320837	0.0724547	0.0902543	0.551421	4
6	45	21	1.18228	0.0266104	1.06778	1.29677	0.602793	0.012257	0.550056	0.655531	0.70382	0.100568	0.271109	1.13653	3
7	60	0	0.311613	0.085152	-0.0547659	0.677993	1.04325	0.18933	0.228624	1.85787	0.926963	0.218273	-0.0121905	1.86612	3
8	60	3	0.207522	0.0351318	0.117212	0.297831	0.422158	0.0438309	0.309487	0.534829	0.403563	0.0975955	0.152686	0.654441	6
9	60	6	0.170923	0.0161005	0.119684	0.222161	0.55491	0.0733601	0.321445	0.788375	0.494322	0.0512348	0.33127	0.657375	4
10	60	9	0.0940175	0.0161405	0.0426512	0.145384	0.40733	0.126727	0.0040293	0.810631	0.153175	0.0890549	-0.130238	0.436588	4
11	60	11	0.0948525	0.0198812	0.0315816	0.158123	0.58982	0.0340167	0.481564	0.698076	0.420563	0.0969983	0.111871	0.729254	4
12	60	21	1.62866	0.408704	-0.129853	3.38717	1.20494	0.14177	0.594958	1.81493	1.72475	0.345335	0.238896	3.21061	3
G - genotype
T - time point

## Sheet: salt
Univariate Results for Each DV (AQP STAT)					Effective hypothesis decomposition
	Degr. of	NaCl TIP 1;1	NaCl TIP 1;1	NaCl TIP 1;1	NaCl TIP 1;1	NaCl PIP 1;2	NaCl PIP 1;2	NaCl PIP 1;2	NaCl PIP 1;2	NaCl PIP 2;1	NaCl PIP 2;1	NaCl PIP 2;1	NaCl PIP 2;1
	Freedom	SS	MS	F	p	SS	MS	F	p	SS	MS	F	p
Intercept	1	62.1791	62.1791	194.619	2.10942e-15	94.3338	94.3338	298.313	0	60.5703	60.5703	186.093	4.10783e-15
G	1	8.17515	8.17515	25.588	1.55277e-05	14.2443	14.2443	45.0449	1.20742e-07	7.21493	7.21493	22.1668	4.34776e-05
T	4	5.1918	1.29795	4.06256	0.0087079	7.26976	1.81744	5.74731	0.00126606	3.3423	0.835575	2.56718	0.0562609
G*T	4	10.764	2.691	8.42277	8.48203e-05	4.41476	1.10369	3.49021	0.0175014	10.0146	2.50364	7.69206	0.00017056
Error	33	10.5432	0.319491			10.4354	0.316225			10.741	0.325483
Total	42	39.1873				37.2607				35.6274
G*T; Weighted Means (AQP STAT)				Effective hypothesis decomposition
	G	T	NaCl TIP 1;1	NaCl TIP 1;1	NaCl TIP 1;1	NaCl TIP 1;1	NaCl PIP 1;2	NaCl PIP 1;2	NaCl PIP 1;2	NaCl PIP 1;2	NaCl PIP 2;1	NaCl PIP 2;1	NaCl PIP 2;1	NaCl PIP 2;1	N
			Mean	Std.Err.	-0.95	0.95	Mean	Std.Err.	-0.95	0.95	Mean	Std.Err.	-0.95	0.95
1	14	0	0.664307	0.170458	0.226132	1.10248	1.05382	0.260257	0.384809	1.72283	0.77834	0.185776	0.300788	1.25589	6
2	14	3	0.642502	0.0814474	0.3833	0.901705	0.64683	0.0942473	0.346893	0.946767	0.545802	0.070244	0.322255	0.76935	4
3	14	6	0.375975	0.0179063	0.318989	0.432961	0.644502	0.0335396	0.537765	0.75124	0.57754	0.0430737	0.44046	0.71462	4
4	14	9	0.340136	0.0331497	0.248098	0.432174	0.34253	0.056488	0.185694	0.499366	0.31558	0.0298929	0.232584	0.398576	5
5	14	11	1.99014	0.32329	-2.11765	6.09793	2.05375	0.059795	1.29398	2.81351	1.85207	0.04095	1.33175	2.37239	2
6	18	0	1.45471	0.0896413	1.06902	1.84041	2.88279	0.429321	1.03558	4.73001	1.49365	0.79737	-1.93715	4.92446	3
7	18	3	1.60394	0.325704	0.567398	2.64047	2.40477	0.16172	1.89011	2.91944	2.2434	0.21553	1.55749	2.92931	4
8	18	6	3.05284	0.533707	1.57104	4.53465	2.22988	0.420461	1.06249	3.39727	2.61487	0.411744	1.47169	3.75805	5
9	18	9	1.23579	0.260503	0.51252	1.95906	1.36049	0.313674	0.489594	2.23139	1.28535	0.284206	0.49627	2.07444	5
10	18	11	1.23159	0.221558	0.616443	1.84673	1.89034	0.253872	1.18548	2.5952	0.72135	0.105952	0.42718	1.01552	5
G - genotype
T - time point

## Sheet: RWC
Univariate Results for Each DV (AQP STAT)					Effective hypothesis decomposition
	Degr. of	RWC	RWC	RWC	RWC
	Freedom	SS	MS	F	p
Intercept	1	31.3351	31.3351	2230.85	0
G	1	0.243252	0.243252	17.3179	0.000124329
T	4	0.145644	0.036411	2.59222	0.0476108
G*T	4	0.123299	0.0308247	2.19451	0.0829965
Error	50	0.702314	0.0140463
Total	59	1.20925
G*T; Weighted Means (AQP STAT)				Effective hypothesis decomposition
	G	T	RWC	RWC	RWC	RWC	N
			Mean	Std.Err.	-0.95	0.95
1	14	0	0.858863	0.0387266	0.692235	1.02549	3
2	14	3	0.704894	0.131218	0.367587	1.0422	6
3	14	6	0.819588	0.0327426	0.73542	0.903756	6
4	14	9	0.655773	0.0263686	0.58799	0.723555	6
5	14	11	0.57036	0.0175508	0.494845	0.645874	3
6	18	0	0.844607	0.0586514	0.59225	1.09696	3
7	18	3	0.860299	0.0192689	0.810767	0.909831	6
8	18	6	0.879432	0.0190449	0.835514	0.92335	9
9	18	9	0.883175	0.0206395	0.835581	0.93077	9
10	18	11	0.839461	0.0215174	0.789842	0.88908	9
G - genotype
T - time point

## Sheet: ions
Univariate Results for Each DV (AQP STAT)					Effective hypothesis decomposition
	Degr. of	Na	Na	Na	Na	K	K	K	K
	Freedom	SS	MS	F	p	SS	MS	F	p
Intercept	1	709.958	709.958	16523.8	0	20681.9	20681.9	5335.16	5.66214e-15
G	1	134.514	134.514	3130.71	8.06022e-14	340.618	340.618	87.8669	2.86607e-06
T	4	214.49	53.6225	1248.02	1.91291e-13	331.929	82.9822	21.4063	6.84997e-05
G*T	4	50.4073	12.6018	293.299	2.56922e-10	64.6311	16.1578	4.1681	0.0305601
Error	10	0.429659	0.0429659			38.7653	3.87653
Total	19	399.841				775.944
G*T; Weighted Means (AQP STAT)				Effective hypothesis decomposition
	G	T	Na	Na	Na	Na	K	K	K	K	N
			Mean	Std.Err.	-0.95	0.95	Mean	Std.Err.	-0.95	0.95
	14	0	1.86379	0.108406	0.486364	3.24122	44.6686	3.97628	-5.85479	95.192	2
	14	3	5.41512	0.0010739	5.40148	5.42877	35.2278	0.576233	27.9061	42.5496	2
	14	6	7.53096	0.0817187	6.49262	8.56929	35.5355	0.027883	35.1812	35.8898	2
	14	9	12.6471	0.391528	7.67231	17.622	33.824	0.108557	32.4447	35.2034	2
	14	11	15.3	0.07	14.4106	16.1894	32.165	0.095	30.9579	33.3721	2
	18	0	1.0894	0.131681	-0.583768	2.76256	33.3101	0.725496	24.0918	42.5284	2
	18	3	2.49712	0.0817342	1.45859	3.53565	33.7279	1.21831	18.2478	49.208	2
	18	6	2.58352	0.00748595	2.4884	2.67864	25.4983	1.0685	11.9218	39.0749	2
	18	9	4.94526	0.0972255	3.7099	6.18063	23.1448	0.0173022	22.9249	23.3646	2
	18	11	5.70779	0.0683749	4.839	6.57657	24.4713	0.256174	21.2163	27.7263	2
G - genotype
T - time point
